# Supplementary material for: Targeting Myocardial Mechanics in Children and Adolescents with Obesity and Non-Elevated Blood Pressure: A Meta-Regression Study
Source: Diseases. 2025 Sep 11;13(9):301. doi: 10.3390/diseases13090301 (PMC12468501; doi:10.3390/diseases13090301)
Supplement: Supplementary file 1 [file diseases-13-00301-s001.zip]

Archive with 1 entries (1 files):
- diseases-3801930-supplementary.pdf
